# Supplementary material for: Walking Speed and Risk of Falling Patients Operated for Selected Malignant Tumors
Source: Healthcare (Basel). 2023 Nov 30;11(23):3069. doi: 10.3390/healthcare11233069 (PMC10706285; doi:10.3390/healthcare11233069)
Supplement: Supplementary file 1 [file healthcare-11-03069-s001.zip]

Archive with 1 entries (1 files):
- healthcare-2718893-supplementary.pdf
